# Supplementary material for: Pasture Names with Romance and Slavic Roots Facilitate Dissection of Y Chromosome Variation in an Exclusively German-Speaking Alpine Region
Source: PLoS One. 2012 Jul 27;7(7):e41885. doi: 10.1371/journal.pone.0041885 (PMC3407130; doi:10.1371/journal.pone.0041885)
Supplement: Table S1 — Y-SNP marker related information. Supporting information regarding the binary Y-chromosomal markers analyzed in this study. Haplogroup designations were taken from the literature [12], [43], [51]–[53], [59]–[64] and the ISOGG 2012 tree (International Society of Genetic Genealogy 2012, http://www.isogg.org/tree/index.html). (XLS) [file pone.0041885.s007.xls]

## Sheet: Tabelle1
Table S1. Y-SNP marker related information.
			Y-position	Y-position	Mutation	this paper	[43,59]	[12]	ISOGG 2012	[61]	[51]	[62,63]	[52]	[53]	[60]	[64]
Y-SNP	aka	RefSNP ID	NCBI36	GRCh37	(+ strand)	hg	hg	hg	hg	hg	hg	hg	hg	hg	hg	hg
SRY10831.1	SRY1532.1	rs2534636	2717176	2657176	T>C	BT-SRY10831.1	BR	BR	BT; aka YxA		-	-	-	-	-	-
P37.1	-	-	13001692	14491684	T>C	D-P37.1	D2	D2	D2		-	-	-	-	-	-
M96	-	rs9306841	20238386	21778998	C>G	E-M96	E	E	E	E	-	-	-	-	-	-
M78	L18, V68	-	20352691	21893303	C>T	E-M78	E3b1	E1b1b1a	E1b1b1a1	E1b1b1a	-	-	-	-	E3b1	E3b1a
M89	-	rs2032652	20376701	21917313	C>T	F-M89	F-R	F-R	F	F	-	-	-	-	F	-
M201	-	rs2032636	13536923	15027529	G>T	G-M201	G	G	G	G	-	-	-	-	-	G2
P15	-	-	21653414	23244026	C>T	G-P15	G2	G2a	G2a	G2a	-	G2a	-	-	G2	G2
M170	-	rs2032597	13357186	14847792	A>C	I-M170	I	I	I	I	-	-	-	-	I	-
M253	-	rs9341296	13532101	15022707	C>T	I-M253	-	I1	I1	I1	-	I1	-	-	I1a	I1
P37.2	-	-	13001692	14491684	T>C	I-P37.2	I1b	I2a	I2a1	I2a	-	I2a	-	-	I1b	I2a
M223	-	-	20176695	21717307	G>A	I-M223	-	I2b	I2a2a	I2b	-	I2b	-	-	I1c	I2b
M304	-	rs13447352	21159241	22749853	A>C	J-M304	-	J	J	J	-	-	-	-	-	J
M9	-	rs3900	20189645	21730257	C>G	K-M9	K-R	K-R	K	K	-	-	-	-	-	K
M20	-	rs3911	20192842	21733454	A>G	L-M20	L	L	L	L	-		-	-	-	L
M45	-	rs2032631	20327175	21867787	G>A	P-M45	P	P	P	P	-	-	-	-	-	-
M242	-	rs8179021	13527976	15018582	C>T	Q-M242	-	Q	Q	Q	-		-	-	-	-
M173	P241	rs2032624	13535818	15026424	A>C	R-M173	R1	R1	R1	R1	R1	-	-	-	-	-
SRY10831.2	SRY1532.2	rs2534636	2717176	2657176	C>T	R-SRY10831.2	R1a	R1a	R1a1	R1a	R1a1	R1a1	-	-	-	R1a
M17	-	rs3908	20192556	21733168	4G>3G	R-M17	R1a1	R1a1	R1a1a	-	R1a1a	R1a1	-	-	R1a	R1a1
M343	-	rs9786184	2947824	2887824	C>A	R-M343	-	R1b	R1b	R1b	R1b	-	-	-	-	-
M269	-	rs9786153	21148755	22739367	T>C	R-M269	-	R1b1b2	R1b1a2	R1b1b2	R1b1b	R1b1b2	R1b1b2	-	R1b3	R1b3
L23	S141	rs9785971	6813511	6753511	G>A	R-L23	-	-	R1b1a2a	R1b1b2a	R1b1b1	-	-	-	-	-
M412	L51, S167	rs9786140	8562236	8502236	G>A	R-M412	-	-	R1b1a2a1a	-	R1b1b1a	-	-	-	-	-
L11	S127	rs9786076	16353412	17844018	T>C	R-L11	-	-	R1b1a2a1a1	-	R1b1b1a1	-	-	-	-	-
U106	M405, S21	rs16981293	8856078	8796078	C>T	R-U106	-	R1b1b2g	R1b1a2a1a1a	R1b1b2a1a	R1b1b1a1a	R1b1b2a1	R1b1b2g	R1b3i	R1b3i	-
S116	P312	rs34276300	20616699	22157311	C>A	R-S116	-	-	R1b1a2a1a1b	R1b1b2a1b	R1b1b1a1b	R1b1b2a2	-	-	-	-
U152	S28	rs1236440	13842543	15333149	C>T	R-U152	-	R1b1b2h	R1b1a2a1a1b3	R1b1b2a1b4	R1b1b1a1b1	R1b1b2a2g	R1b1b2h	R1b3h	R1b3h	-
M529	L21, S145	rs11799226	14163822	15654428	C>G	R-M529	-	-	R1b1a2a1a1b4	-	R1b1b1a1b2	-	-	-	-	-
M70	-	rs2032672	20353269	21893881	A>C	T-M70	K2	T	T1	T	-	T	-	-	-	K2
aka: also known as
Supporting information regarding the binary Y-chromosomal markers analyzed in this study. Haplogroup designations were taken from the literature and from the ISOGG 2012 tree
(International Society of Genetic Genealogy 2012, http://www.isogg.org/tree/index.html).
