# Supplementary material for: Pasture Names with Romance and Slavic Roots Facilitate Dissection of Y Chromosome Variation in an Exclusively German-Speaking Alpine Region
Source: PLoS One. 2012 Jul 27;7(7):e41885. doi: 10.1371/journal.pone.0041885 (PMC3407130; doi:10.1371/journal.pone.0041885)
Supplement: Table S7 — Y-SNP haplogroup frequencies. The absolute and relative Y-chromosomal SNP haplogroup frequencies that were obtained for the East Tyrolean population sample and its sub-samples from regions A and B are shown. For analyses under the two and three generations of residence criterion, the probands' Y-SNP profiles were allocated to the fathers' and paternal grandfathers' places of birth/residence, respectively. Confidence intervals for single proportions were calculated using the modified Wald method [81] as implemented in the GraphPad QuickCalcs (GraphPad Software, La Jolla, CA, USA; http://www.graphpad.com/quickcalcs/CatMenu.cfm). For attributing statistical significance, a critical P value of α = 0.05 was used. Asterisks indicate statistical significance after correcting for multiple testing using the method described by [22]. The critical value for the Bonferroni adjustment of α for multiplicity was calculated according to [58]. (XLS) [file pone.0041885.s013.xls]

## Sheet: Tabelle1
Table S7. Y-SNP haplogroup frequencies.
Probands level	ETY-A			ETY-B			Fisher's	ETY			ETY-A	ETY-B
	abs.	rel.	95% CI	abs.	rel.	95% CI	exact test	abs.	rel.	95% CI	comprises	comprises
Y-SNP hg	frequency	frequency (%)	rel. freq.	frequency	frequency (%)	rel. freq.	P	frequency	frequency (%)	rel. freq.	% of ETY	% of ETY
Y*(xBT)	0	0	0.00 to 12.07	0	0	0.00 to 1.93	N/A	0	0	0.00 to 1.69	n/a	n/a
BT-SRY10831.1	0	0	0.00 to 12.07	0	0	0.00 to 1.93	N/A	0	0	0.00 to 1.69	n/a	n/a
D-P37.1	0	0	0.00 to 12.07	0	0	0.00 to 1.93	N/A	0	0	0.00 to 1.69	n/a	n/a
E-M96*	2	5.71429	0.62 to 19.57	1	0.425532	<0.01 to 2.62	0.04512	3	1.11111	0.22 to 3.37	66.6667	33.3333
E-M78	0	0	0.00 to 12.07	12	5.10638	2.86 to 8.80	0.37504	12	4.44444	2.48 to 7.69	0	100
F-M89	0	0	0.00 to 12.07	0	0	0.00 to 1.93	N/A	0	0	0.00 to 1.69	n/a	n/a
G-M201*	0	0	0.00 to 12.07	1	0.425532	<0.01 to 2.62	<1.00000	1	0.37037	<0.01 to 2.28	0	100
G-P15	1	2.85714	<0.01 to 15.81	19	8.08511	5.17 to 12.34	0.48704	20	7.40741	4.79 to 11.22	5	95
I-M170*	0	0	0.00 to 12.07	1	0.425532	<0.01 to 2.62	<1.00000	1	0.37037	<0.01 to 2.28	0	100
I-M253	5	14.2857	5.78 to 29.85	38	16.1702	11.98 to 21.45	<1.00000	43	15.9259	12.02 to 20.79	11.6279	88.3721
I-P37.2	1	2.85714	<0.01 to 15.81	1	0.425532	<0.01 to 2.62	0.24287	2	0.740741	0.02 to 2.84	50	50
I-M223	0	0	0.00 to 12.07	7	2.97872	1.33 to 6.14	0.59993	7	2.59259	1.16 to 5.36	0	100
J-M304	2	5.71429	0.62 to 19.57	22	9.3617	6.21 to 13.82	0.75026	24	8.88889	6.00 to 12.93	8.33333	91.6667
K-M9	0	0	0.00 to 12.07	0	0	0.00 to 1.93	N/A	0	0	0.00 to 1.69	n/a	n/a
L-M20	0	0	0.00 to 12.07	2	0.851064	0.03 to 3.25	<1.00000	2	0.740741	0.02 to 2.84	0	100
P-M45	0	0	0.00 to 12.07	0	0	0.00 to 1.93	N/A	0	0	0.00 to 1.69	n/a	n/a
Q-M242	0	0	0.00 to 12.07	1	0.425532	<0.01 to 2.62	<1.00000	1	0.37037	<0.01 to 2.28	0	100
R-M173*	0	0	0.00 to 12.07	0	0	0.00 to 1.93	N/A	0	0	0.00 to 1.69	n/a	n/a
R-SRY10831.2*	0	0	0.00 to 12.07	0	0	0.00 to 1.93	N/A	0	0	0.00 to 1.69	n/a	n/a
R-M17	0	0	0.00 to 12.07	38	16.1702	11.98 to 21.45	0.00699*	38	14.0741	10.40 to 18.76	0	100
R-M343*	0	0	0.00 to 12.07	1	0.425532	<0.01 to 2.62	<1.00000	1	0.37037	<0.01 to 2.28	0	100
R-M269*	0	0	0.00 to 12.07	0	0	0.00 to 1.93	N/A	0	0	0.00 to 1.69	n/a	n/a
R-L23/S141*	1	2.85714	<0.01 to 15.81	4	1.70213	0.51 to 4.45	0.5033	5	1.85185	0.67 to 4.39	20	80
R-M412/S167*	5	14.2857	5.78 to 29.85	8	3.40426	1.62 to 6.68	0.01641	13	4.81481	2.76 to 8.14	38.4615	61.5385
R-L11/S127*	0	0	0.00 to 12.07	2	0.851064	0.03 to 3.25	<1.00000	2	0.740741	0.02 to 2.84	0	100
R-U106/S21	10	28.5714	16.19 to 45.20	41	17.4468	13.10 to 22.84	0.16177	51	18.8889	14.65 to 24.00	18	82
R-S116*	0	0	0.00 to 12.07	8	3.40426	1.62 to 6.68	0.60188	8	2.96296	1.41 to 5.84	0	100
R-U152/S28	8	22.8571	11.83 to 39.26	26	11.0638	7.62 to 15.76	0.0587	34	12.5926	9.12 to 17.12	23.5294	76.4706
R-M529/S145	0	0	0.00 to 12.07	0	0	0.00 to 1.93	N/A	0	0	0.00 to 1.69	n/a	n/a
T-M70	0	0	0.00 to 12.07	2	0.851064	0.03 to 3.25	<1.00000	2	0.740741	0.02 to 2.84	n/a	n/a
Total	35	100		235	100			270	100
Fathers level	ETY-A			ETY-B			Fisher's	ETY			ETY-A	ETY-B
	abs.	rel.	95% CI	abs.	rel.	95% CI	exact test	abs.	rel.	95% CI	comprises	comprises
Y-SNP hg	frequency	frequency (%)	rel. freq.	frequency	frequency (%)	rel. freq.	P	frequency	frequency (%)	rel. freq.	% of ETY	% of ETY
Y*(xBT)	0	0	0.00 to 9.20	0	0	0.00 to 2.84	N/A	0	0	0.00 to 2.21	n/a	n/a
BT-SRY10831.1	0	0	0.00 to 9.20	0	0	0.00 to 2.84	N/A	0	0	0.00 to 2.21	n/a	n/a
D-P37.1	0	0	0.00 to 9.20	0	0	0.00 to 2.84	N/A	0	0	0.00 to 2.21	n/a	n/a
E-M96*	2	4.34783	0.39 to 15.34	1	0.628931	<0.01 to 3.83	0.12704	3	1.46341	0.30 to 4.41	66.6667	33.3333
E-M78	0	0	0.00 to 9.20	7	4.40252	1.98 to 8.97	0.35308	7	3.41463	1.53 to 7.01	0	100
F-M89	0	0	0.00 to 9.20	0	0	0.00 to 2.84	N/A	0	0	0.00 to 2.21	n/a	n/a
G-M201*	0	0	0.00 to 9.20	1	0.628931	<0.01 to 3.83	<1.00000	1	0.487805	<0.01 to 2.99	0	100
G-P15	4	8.69565	2.90 to 20.86	9	5.66038	2.86 to 10.55	0.49378	13	6.34146	3.65 to 10.64	5	95
I-M170*	0	0	0.00 to 9.20	0	0	0.00 to 2.84	N/A	0	0	0.00 to 2.21	n/a	n/a
I-M253	5	10.8696	4.29 to 23.49	24	15.0943	10.30 to 21.54	0.632	29	14.1463	9.99 to 19.62	17.2414	82.7586
I-P37.2	1	2.17391	<0.01 to 12.38	1	0.628931	<0.01 to 3.83	0.39928	2	0.97561	0.04 to 3.72	50	50
I-M223	1	2.17391	<0.01 to 12.38	4	2.51572	0.76 to 6.51	<1.00000	5	2.43902	0.89 to 5.74	20	80
J-M304	4	8.69565	2.90 to 20.86	17	10.6918	6.70 to 16.54	<1.00000	21	10.2439	6.74 to 15.21	19.0476	80.9524
K-M9	0	0	0.00 to 9.20	0	0	0.00 to 2.84	N/A	0	0	0.00 to 2.21	n/a	n/a
L-M20	0	0	0.00 to 9.20	2	1.25786	0.05 to 4.76	<1.00000	2	0.97561	0.04 to 3.72	0	100
P-M45	0	0	0.00 to 9.20	0	0	0.00 to 2.84	N/A	0	0	0.00 to 2.21	n/a	n/a
Q-M242	0	0	0.00 to 9.20	0	0	0.00 to 2.84	N/A	0	0	0.00 to 2.21	n/a	n/a
R-M173*	0	0	0.00 to 9.20	0	0	0.00 to 2.84	N/A	0	0	0.00 to 2.21	n/a	n/a
R-SRY10831.2*	0	0	0.00 to 9.20	0	0	0.00 to 2.84	N/A	0	0	0.00 to 2.21	n/a	n/a
R-M17	1	2.17391	<0.01 to 12.38	26	16.3522	11.36 to 22.93	0.01156	27	13.1707	9.16 to 18.53	3.7037	96.2963
R-M343*	0	0	0.00 to 9.20	0	0	0.00 to 2.84	N/A	0	0	0.00 to 2.21	n/a	n/a
R-M269*	0	0	0.00 to 9.20	0	0	0.00 to 2.84	N/A	0	0	0.00 to 2.21	n/a	n/a
R-L23/S141*	1	2.17391	<0.01 to 12.38	4	2.51572	0.76 to 6.51	<1.00000	5	2.43902	0.89 to 5.74	20	80
R-M412/S167*	7	15.2174	7.26 to 28.54	6	3.77358	1.56 to 8.17	0.01082*	13	6.34146	3.65 to 10.64	53.8462	46.1538
R-L11/S127*	0	0	0.00 to 9.20	1	0.628931	<0.01 to 3.83	<1.00000	1	0.487805	<0.01 to 2.99	0	100
R-U106/S21	12	26.087	15.47 to 40.39	30	18.8679	13.50 to 25.70	0.30302	42	20.4878	15.50 to 26.56	18	82
R-S116*	0	0	0.00 to 9.20	5	3.14465	1.15 to 7.35	0.58944	5	2.43902	0.89 to 5.74	0	100
R-U152/S28	8	17.3913	8.82 to 30.99	20	12.5786	8.22 to 18.70	0.46447	28	13.6585	9.58 to 19.08	28.5714	71.4286
R-M529/S145	0	0	0.00 to 9.20	0	0	0.00 to 2.84	N/A	0	0	0.00 to 2.21	n/a	n/a
T-M70	0	0	0.00 to 9.20	1	0.628931	<0.01 to 3.83	<1.00000	1	0.487805	<0.01 to 2.99	0	100
Total	46	100		159	100			205	100
Grandfathers level	ETY-A			ETY-B			Fisher's	ETY			ETY-A	ETY-B
	abs.	rel.	95% CI	abs.	rel.	95% CI	exact test	abs.	rel.	95% CI	comprises	comprises
Y-SNP hg	frequency	frequency (%)	rel. freq.	frequency	frequency (%)	rel. freq.	P	frequency	frequency (%)	rel. freq.	% of ETY	% of ETY
Y*(xBT)	0	0	0.00 to 11.47	0	0	0.00 to 4.24	N/A	0	0	0.00 to 3.19	n/a	n/a
BT-SRY10831.1	0	0	0.00 to 11.47	0	0	0.00 to 4.24	N/A	0	0	0.00 to 3.19	n/a	n/a
D-P37.1	0	0	0.00 to 11.47	0	0	0.00 to 4.24	N/A	0	0	0.00 to 3.19	n/a	n/a
E-M96*	2	5.55556	0.59 to 19.09	0	0	0.00 to 4.24	0.06383	2	1.41844	0.06 to 5.35	100	0
E-M78	0	0	0.00 to 11.47	5	4.7619	1.77 to 10.94	0.32873	5	3.5461	1.30 to 8.25	0	100
F-M89	0	0	0.00 to 11.47	0	0	0.00 to 4.24	N/A	0	0	0.00 to 3.19	n/a	n/a
G-M201*	0	0	0.00 to 11.47	0	0	0.00 to 4.24	N/A	0	0	0.00 to 3.19	n/a	n/a
G-P15	2	5.55556	0.59 to 19.09	7	6.66667	3.04 to 13.35	<1.00000	9	6.38298	3.24 to 11.84	5	95
I-M170*	0	0	0.00 to 11.47	0	0	0.00 to 4.24	N/A	0	0	0.00 to 3.19	n/a	n/a
I-M253	5	13.8889	5.61 to 29.13	17	16.1905	10.26 to 24.50	<1.00000	22	15.6028	10.47 to 22.56	22.7273	77.2727
I-P37.2	0	0	0.00 to 11.47	1	0.952381	<0.01 to 5.72	<1.00000	1	0.70922	<0.01 to 4.31	0	100
I-M223	1	2.77778	<0.01 to 15.42	3	2.85714	0.62 to 8.42	<1.00000	4	2.83688	0.86 to 7.31	25	75
J-M304	1	2.77778	<0.01 to 15.42	7	6.66667	3.04 to 13.35	0.67969	8	5.67376	2.74 to 10.96	12.5	87.5
K-M9	0	0	0.00 to 11.47	0	0	0.00 to 4.24	N/A	0	0	0.00 to 3.19	n/a	n/a
L-M20	0	0	0.00 to 11.47	2	1.90476	0.10 to 7.10	<1.00000	2	1.41844	0.06 to 5.35	0	100
P-M45	0	0	0.00 to 11.47	0	0	0.00 to 4.24	N/A	0	0	0.00 to 3.19	n/a	n/a
Q-M242	0	0	0.00 to 11.47	0	0	0.00 to 4.24	N/A	0	0	0.00 to 3.19	n/a	n/a
R-M173*	0	0	0.00 to 11.47	0	0	0.00 to 4.24	N/A	0	0	0.00 to 3.19	n/a	n/a
R-SRY10831.2*	0	0	0.00 to 11.47	0	0	0.00 to 4.24	N/A	0	0	0.00 to 3.19	n/a	n/a
R-M17	1	2.77778	<0.01 to 15.42	21	20	13.40 to 28.72	0.0148	22	15.6028	10.47 to 22.56	4.54545	95.4545
R-M343*	0	0	0.00 to 11.47	0	0	0.00 to 4.24	N/A	0	0	0.00 to 3.19	n/a	n/a
R-M269*	0	0	0.00 to 11.47	0	0	0.00 to 4.24	N/A	0	0	0.00 to 3.19	n/a	n/a
R-L23/S141*	1	2.77778	<0.01 to 15.42	3	2.85714	0.62 to 8.42	<1.00000	4	2.83688	0.86 to 7.31	25	75
R-M412/S167*	6	16.6667	7.49 to 32.27	2	1.90476	0.10 to 7.10	0.00365*	8	5.67376	2.74 to 10.96	75	25
R-L11/S127*	0	0	0.00 to 11.47	0	0	0.00 to 4.24	N/A	0	0	0.00 to 3.19	n/a	n/a
R-U106/S21	11	30.5556	17.89 to 46.97	20	19.0476	12.61 to 27.67	0.16618	31	21.9858	15.90 to 29.55	18	82
R-S116*	0	0	0.00 to 11.47	3	2.85714	0.62 to 8.42	0.57018	3	2.12766	0.45 to 6.35	0	100
R-U152/S28	6	16.6667	7.49 to 32.27	14	13.3333	7.99 to 21.27	0.59096	20	14.1844	9.30 to 20.97	30	70
R-M529/S145	0	0	0.00 to 11.47	0	0	0.00 to 4.24	N/A	0	0	0.00 to 3.19	n/a	n/a
T-M70	0	0	0.00 to 11.47	0	0	0.00 to 4.24	N/A	0	0	0.00 to 3.19	n/a	n/a
Total	36	100		105	100			141	100
ETA: East Tyrol region A; ETB: East Tyrol region B, ETY: East Tyrol; hg: Y-SNP haplogroup
The absolute and relative Y-chromosomal SNP haplogroup frequencies that were obtained for the East Tyrolean population sample and its sub-samples from regions A and B
are shown. For analyses under the two and three generations of residence criterion, the probands’ Y-SNP profiles were allocated to the fathers’ and paternal grandfathers’
places of birth/residence, respectively. Confidence intervals for single proportions were calculated using the modified Wald method [81] as implemented in the GraphPad
QuickCalcs (GraphPad Software, La Jolla, CA, USA; http://www.graphpad.com/quickcalcs/CatMenu.cfm).
To test for statistical significance of the observed halogroup frequency differencies between ETY-A and ETY-B, multiple Fisher's exact tests were performed using the
"Vierfeldertafel-Analyse" on-line tool (http://campus.uni-muenster.de/fileadmin/einrichtung/imib/lehre/skripte/biomathe/bio/vierf.html). For attributing statistical significance,
a critical P value of α = 0.05 was used. Asterisks indicate statistical significance after correcting for multiple testing using the method described by [22].
The corrected critical value was 0.0111 (k = 51 tests). The corresponding critical value obtained by the Bonferroni method [58] was 0.00098.
