# Supplementary material for: Pasture Names with Romance and Slavic Roots Facilitate Dissection of Y Chromosome Variation in an Exclusively German-Speaking Alpine Region
Source: PLoS One. 2012 Jul 27;7(7):e41885. doi: 10.1371/journal.pone.0041885 (PMC3407130; doi:10.1371/journal.pone.0041885)
Supplement: Table S9 — Standard diversity indices for the Y-chromosomal 17 locus Y-STR haplotypes. For analyses under the two and three generations of residence criterion, the probands' profiles were allocated to the fathers' and paternal grandfathers' places of birth/residence, respectively. (XLS) [file pone.0041885.s015.xls]

## Sheet: Tabelle1
Table S9. Standard diversity indices for the Y-chromosomal 17 locus Y-STR haplotypes.
					Haplotype occurs
Generational level	H	MPD	Total	Different (D)	1x	2x	3x	4x	5x	7x
ETY Probands	0.9978 ± 0.0007	10.88 ± 4.96	270	224 (82.96%)	195 (72.22%)	21	3	3	1	1
ETY Fathers	0.9968 ± 0.0011	10.76 ± 4.92	205	166 (80.98%)	140 (68.29%)	20	3	1	1	1
ETY Grandfathers	0.9951 ± 0.0020	10.71 ± 4.90	141	113 (80.14%)	94 (66.67%)	15	2	1	0	1
ETY-A Probands	1.0000 ± 0.0068	9.59 ± 4.50	35	35 (100.0%)	35 (100.0%)	0	0	0	0	0
ETY-A Fathers	0.9961 ± 0.0059	10.18 ± 4.74	46	43 (93.48%)	41 (89.13%)	1	1	0	0	0
ETY-A Grandfathers	0.9889 ± 0.0103	9.75 ± 4.57	36	31 (86.11%)	28 (77.78%)	1	2	0	0	0
ETY-B Probands	0.9975 ± 0.0008	10.98 ± 5.01	235	195 (82.98%)	170 (72.34%)	17	4	3	0	1
ETY-B Fathers	0.9964 ± 0.0015	10.84 ± 4.96	159	131 (82.39%)	110 (69.18%)	18	2	0	0	1
ETY-B Grandfathers	0.9936 ± 0.0032	10.85 ± 4.97	105	85 (80.95%)	70 (66.67%)	14	0	0	0	1
ETY: East Tyrol, ETY-A: East Tyrol region A, ETY-B: East Tyrol region B, H: haplotype diversity
MPD: mean pairwise differences, D: discrimination capacity
For analyses under the two and three generations of residence criterion, the probands’ profiles were
allocated to the fathers’ and paternal grandfathers’ places of birth/residence, respectively.
