# Supplementary material for: Pasture Names with Romance and Slavic Roots Facilitate Dissection of Y Chromosome Variation in an Exclusively German-Speaking Alpine Region
Source: PLoS One. 2012 Jul 27;7(7):e41885. doi: 10.1371/journal.pone.0041885 (PMC3407130; doi:10.1371/journal.pone.0041885)
Supplement: Table S10 — Pairwise F ST and P Values. Pairwise comparisons between the East Tyrolean and ten reference population samples at the haplotypic level. F ST values, as computed with Arlequin, are shown below and P values (5,040 permutations) above he diagonal. For analyses under the two and three generations of residence criterion, the probands' profiles were allocated to the fathers' and paternal grandfathers' places of birth/residence, respectively. ETY: East Tyrol, ETY-A: East Tyrol region A, ETY-B: East Tyrol region B. Reference populations: SAL: Salzburg (Austria), U-AUT: Upper Austria (Austria), ESP: Spain, ITA-1: North Italy (Modena), ITA-2: North Italy (Ravenna), N-CRO: North Croatia, NTY: North Tyrol, S-POL: South Poland, POR: Portugal, W-CRO: West Croatia. (XLS) [file pone.0041885.s016.xls]

## Sheet: Tabelle1
Table S10. Pairwise FST and P values.
PRO	ETY	SAL	U-AUT	NTY	ITA-1	ITA-2	ESP	POR	N-CRO	W-CRO	S-POL
ETY	x	0.19322	0.08133	0.04721	<0.00001	<0.00001	<0.00001	<0.00001	<0.00001	<0.00001	<0.00001
SAL	0.00105	x	0.85796	0.31938	<0.00001	<0.00001	<0.00001	<0.00001	<0.00001	<0.00001	<0.00001
U-AUT	0.00201	-0.00147	x	0.13232	<0.00001	<0.00001	0.0004	<0.00001	<0.00001	<0.00001	<0.00001
NTY	0.00394	0.00055	0.00195	x	<0.00001	<0.00001	0.0002	<0.00001	<0.00001	<0.00001	<0.00001
ITA-1	0.03863	0.04808	0.04115	0.05486	x	0.0004	0.09205	0.00952	<0.00001	<0.00001	<0.00001
ITA-2	0.01222	0.01389	0.00986	0.01459	0.0132	x	0.02619	0.02817	<0.00001	<0.00001	<0.00001
ESP	0.02959	0.04077	0.03135	0.04572	0.00574	0.01	x	0.30351	<0.00001	<0.00001	<0.00001
POR	0.02039	0.02653	0.02068	0.02968	0.00685	0.00258	0.00112	x	<0.00001	<0.00001	<0.00001
N-CRO	0.04351	0.03661	0.03306	0.02609	0.10799	0.05775	0.08949	0.07517	x	0.01051	<0.00001
W-CRO	0.0557	0.0477	0.04342	0.03444	0.12154	0.06667	0.10226	0.08659	0.0051	x	<0.00001
S-POL	0.04714	0.04711	0.0467	0.03801	0.11669	0.07178	0.09592	0.08431	0.01969	0.04236	x
FA	ETY	SAL	U-AUT	NTY	ITA-1	ITA-2	ESP	POR	N-CRO	W-CRO	S-POL
ETY	x	0.07935	0.04761	0.01508	<0.00001	0.0006	0.00278	<0.00001	<0.00001	<0.00001	<0.00001
SAL	0.00271	x	0.85638	0.33089	<0.00001	<0.00001	<0.00001	<0.00001	<0.00001	<0.00001	<0.00001
U-AUT	0.00311	-0.00147	x	0.13569	<0.00001	<0.00001	0.0002	<0.00001	<0.00001	<0.00001	<0.00001
NTY	0.007	0.00055	0.00195	x	<0.00001	0.0004	<0.00001	<0.00001	<0.00001	<0.00001	<0.00001
ITA-1	0.03109	0.04808	0.04115	0.05486	x	0.0002	0.0978	0.00833	<0.00001	<0.00001	<0.00001
ITA-2	0.00898	0.01389	0.00986	0.01459	0.0132	x	0.02519	0.02341	<0.00001	<0.00001	<0.00001
ESP	0.02222	0.04077	0.03135	0.04572	0.00574	0.01	x	0.30351	<0.00001	<0.00001	<0.00001
POR	0.01479	0.02653	0.02068	0.02968	0.00685	0.00258	0.00112	x	<0.00001	<0.00001	<0.00001
N-CRO	0.04794	0.03661	0.03306	0.02609	0.10799	0.05775	0.08949	0.07517	x	0.01289	<0.00001
W-CRO	0.06164	0.0477	0.04342	0.03444	0.12154	0.06667	0.10226	0.08659	0.0051	x	<0.00001
S-POL	0.05174	0.04711	0.0467	0.03801	0.11669	0.07178	0.09592	0.08431	0.01969	0.04236	x
GFA	ETY	SAL	U-AUT	NTY	ITA-1	ITA-2	ESP	POR	N-CRO	W-CRO	S-POL
ETY	x	0.0371	0.02539	0.01151	<0.00001	0.0004	0.00218	<0.00001	<0.00001	<0.00001	<0.00001
SAL	0.00475	x	0.84824	0.3287	<0.00001	<0.00001	<0.00001	<0.00001	<0.00001	<0.00001	<0.00001
U-AUT	0.00523	-0.00147	x	0.14104	<0.00001	0.0002	0.0002	<0.00001	<0.00001	<0.00001	<0.00001
NTY	0.00919	0.00055	0.00195	x	<0.00001	<0.00001	<0.00001	<0.00001	<0.00001	<0.00001	<0.00001
ITA-1	0.03608	0.04808	0.04115	0.05486	x	0.00079	0.10434	0.00833	<0.00001	<0.00001	<0.00001
ITA-2	0.01348	0.01389	0.00986	0.01459	0.0132	x	0.02777	0.02876	<0.00001	<0.00001	<0.00001
ESP	0.02608	0.04077	0.03135	0.04572	0.00574	0.01	x	0.31045	<0.00001	<0.00001	<0.00001
POR	0.01834	0.02653	0.02068	0.02968	0.00685	0.00258	0.00112	x	<0.00001	<0.00001	<0.00001
N-CRO	0.0503	0.03661	0.03306	0.02609	0.10799	0.05775	0.08949	0.07517	x	0.00972	<0.00001
W-CRO	0.06754	0.0477	0.04342	0.03444	0.12154	0.06667	0.10226	0.08659	0.0051	x	<0.00001
S-POL	0.04858	0.04711	0.0467	0.03801	0.11669	0.07178	0.09592	0.08431	0.01969	0.04236	x
PRO	ETY-A	ETY-B	SAL	U-AUT	NTY	ITA-1	ITA-2	ESP	POR	N-CRO	W-CRO	S-POL
ETY-A	x	0.0006	0.00079	0.0004	0.0006	0.20948	0.05594	0.26681	0.1704	<0.00001	<0.00001	<0.00001
ETY-B	0.03497	x	0.34834	0.09522	0.11664	<0.00001	<0.00001	<0.00001	<0.00001	<0.00001	<0.00001	<0.00001
SAL	0.03581	0.00024	x	0.84507	0.31918	<0.00001	<0.00001	0.0002	<0.00001	<0.00001	<0.00001	<0.00001
U-AUT	0.03168	0.00195	-0.00147	x	0.14838	<0.00001	0.0002	0.0004	<0.00001	<0.00001	<0.00001	<0.00001
NTY	0.04305	0.00246	0.00055	0.00195	x	<0.00001	0.0002	0.0002	<0.00001	<0.00001	<0.00001	<0.00001
ITA-1	0.00396	0.04818	0.04808	0.04115	0.05486	x	<0.00001	0.10216	0.00853	<0.00001	<0.00001	<0.00001
ITA-2	0.00971	0.01714	0.01389	0.00986	0.01459	0.0132	x	0.02638	0.02698	<0.00001	<0.00001	<0.00001
ESP	0.00377	0.0379	0.04077	0.03135	0.04572	0.00574	0.01	x	0.31065	<0.00001	<0.00001	<0.00001
POR	0.00446	0.02732	0.02653	0.02068	0.02968	0.00685	0.00258	0.00112	x	<0.00001	<0.00001	<0.00001
N-CRO	0.11224	0.03732	0.03661	0.03306	0.02609	0.10799	0.05775	0.08949	0.07517	x	0.00992	<0.00001
W-CRO	0.12155	0.05031	0.0477	0.04342	0.03444	0.12154	0.06667	0.10226	0.08659	0.0051	x	<0.00001
S-POL	0.12303	0.03976	0.04711	0.0467	0.03801	0.11669	0.07178	0.09592	0.08431	0.01969	0.04236	x
FA	ETY-A	ETY-B	SAL	U-AUT	NTY	ITA-1	ITA-2	ESP	POR	N-CRO	W-CRO	S-POL
ETY-A	x	0.00595	0.00179	0.00397	0.00139	0.03452	0.10276	0.14442	0.10454	<0.00001	<0.00001	<0.00001
ETY-B	0.02119	x	0.19341	0.0857	0.0361	<0.00001	<0.00001	0.0006	<0.00001	<0.00001	<0.00001	<0.00001
SAL	0.02225	0.00147	x	0.84785	0.33525	<0.00001	<0.00001	<0.00001	<0.00001	<0.00001	<0.00001	<0.00001
U-AUT	0.01956	0.00277	-0.00147	x	0.14223	<0.00001	<0.00001	0.0002	<0.00001	<0.00001	<0.00001	<0.00001
NTY	0.02745	0.00549	0.00055	0.00195	x	<0.00001	<0.00001	<0.00001	<0.00001	<0.00001	<0.00001	<0.00001
ITA-1	0.01157	0.04181	0.04808	0.04115	0.05486	x	<0.00001	0.09661	0.00813	<0.00001	<0.00001	<0.00001
ITA-2	0.00547	0.01468	0.01389	0.00986	0.01459	0.0132	x	0.02341	0.02916	<0.00001	<0.00001	<0.00001
ESP	0.00726	0.03158	0.04077	0.03135	0.04572	0.00574	0.01	x	0.30649	<0.00001	<0.00001	<0.00001
POR	0.00557	0.02229	0.02653	0.02068	0.02968	0.00685	0.00258	0.00112	x	<0.00001	<0.00001	<0.00001
N-CRO	0.09255	0.03929	0.03661	0.03306	0.02609	0.10799	0.05775	0.08949	0.07517	x	0.01091	<0.00001
W-CRO	0.1015	0.05497	0.0477	0.04342	0.03444	0.12154	0.06667	0.10226	0.08659	0.0051	x	<0.00001
S-POL	0.10198	0.04137	0.04711	0.0467	0.03801	0.11669	0.07178	0.09592	0.08431	0.01969	0.04236	x
GFA	ETY-A	ETY-B	SAL	U-AUT	NTY	ITA-1	ITA-2	ESP	POR	N-CRO	W-CRO	S-POL
ETY-A	x	0.00317	0.00218	0.00159	0.00099	0.04761	0.0365	0.18092	0.07697	<0.00001	<0.00001	<0.00001
ETY-B	0.03608	x	0.04761	0.02698	0.02162	<0.00001	<0.00001	<0.00001	<0.00001	<0.00001	<0.00001	<0.00001
SAL	0.02945	0.0049	x	0.84765	0.31819	<0.00001	<0.00001	<0.00001	<0.00001	<0.00001	<0.00001	<0.00001
U-AUT	0.02742	0.00621	-0.00147	x	0.14303	<0.00001	<0.00001	0.0002	<0.00001	<0.00001	<0.00001	<0.00001
NTY	0.03751	0.00807	0.00055	0.00195	x	<0.00001	0.0002	0.0002	<0.00001	<0.00001	<0.00001	<0.00001
ITA-1	0.01188	0.05381	0.04808	0.04115	0.05486	x	0.0004	0.09939	0.00972	<0.00001	<0.00001	<0.00001
ITA-2	0.01205	0.02297	0.01389	0.00986	0.01459	0.0132	x	0.02559	0.02559	<0.00001	<0.00001	<0.00001
ESP	0.00664	0.04221	0.04077	0.03135	0.04572	0.00574	0.01	x	0.3174	<0.00001	<0.00001	<0.00001
POR	0.00831	0.031	0.02653	0.02068	0.02968	0.00685	0.00258	0.00112	x	<0.00001	<0.00001	<0.00001
N-CRO	0.1103	0.03754	0.03661	0.03306	0.02609	0.10799	0.05775	0.08949	0.07517	x	0.00992	<0.00001
W-CRO	0.12292	0.05708	0.0477	0.04342	0.03444	0.12154	0.06667	0.10226	0.08659	0.0051	x	<0.00001
S-POL	0.10977	0.03548	0.04711	0.0467	0.03801	0.11669	0.07178	0.09592	0.08431	0.01969	0.04236	x
upper triangular matrix: P values (5,040 permutations)
lower triangular matrix: pairwise FST values
critical value used to correct for multiple testing [22] ( k = 363 comparisons) at α = 0.05: 0.007724
P values lower than the Bonferroni correction [58] value for α = 0.05 (0.00014) are underlined
P values ≤0.007724 and >0.00014 are indicated by italicised typeface
P values ≥ 0.007724 are given in bold typeface
PRO	probands			FA	profile placed at father's municipality			GFA	profile placed at grandfather's municipality
ETY	East Tyrol			U-AUT	Upper Austria			ESP	Spain		S-POL	South
ETY-A	East Tyrol region A			NTY	North Tyrol			POR	Portugal			Poland
ETY-B	East Tyrol region B			ITA-1	North Italy 1 (Modena)			N-CRO	North Croatia
SAL	Salzburg			ITA-2	North Italy 2 (Ravenna)			W-CRO	West Croatia
