# Supplementary material for: Pasture Names with Romance and Slavic Roots Facilitate Dissection of Y Chromosome Variation in an Exclusively German-Speaking Alpine Region
Source: PLoS One. 2012 Jul 27;7(7):e41885. doi: 10.1371/journal.pone.0041885 (PMC3407130; doi:10.1371/journal.pone.0041885)
Supplement: Table S11 — Pairwise F ST distances between East Tyrolean municipalities. Pairwise comparisons between the East Tyrolean municipalities were derived from Y-STR haplotypes. F ST values, as computed with Arlequin, are shown below and P values (10,040 permutations) above the diagonal. (XLS) [file pone.0041885.s017.xls]

## Sheet: Tabelle1
Table S11. Pairwise FST distances between municipalities.
Municipality (region)	Abfaltersbach (A)	Anras (A)	Assling (A)	Außervillgraten (A)	Innervillgraten (A)	Kartitsch (A)	Obertilliach (A)	Sillian (A)	Untertilliach (A)	Ainet (B)	Amlach (B)	Dölsach (B)	Gaimberg (B)	Hopfgarten i. D. (B)	Kals a. G. (B)	Lavant (B)	Leisach (B)	Lienz (B)	Matrei i. O. (B)	Nikolsdorf (B)	Nußdorf-Debant (B)	Oberlienz (B)	Prägraten a. G. (B)	Schlaiten (B)	St. Johann i. W. (B)	St. Veit i. D. (B)	Thurn (B)	Tristach (B)	Virgen (B)
Abfaltersbach (A)	x	0.14464	0.01346	0.32957	0.32234	0.9999	0.9999	0.19978	0.66587	0.3965	0.3965	0.44382	0.12058	0.40303	0.63697	0.9999	0.10355	0.30136	0.91159	0.57757	0.14048	0.54737	0.13217	0.5047	0.19988	0.40917	0.38313	0.05029	0.8017
Anras (A)	0.15955	x	0.07385	0.26077	0.6335	0.86358	0.10702	0.85001	0.25304	0.85833	0.07079	0.71201	0.63766	0.46688	0.07257	0.30353	0.76468	0.41689	0.24998	0.01148	0.87872	0.07613	0.20909	0.01337	0.10633	0.68765	0.44906	0.16632	0.17087
Assling (A)	0.44864	0.07079	x	0.06069	0.13464	0.13068	0.01188	0.00891	0.26116	0.00693	0.00337	0.01079	0.01891	0.00376	<0.00001	0.01812	0.06445	0.0005	0.0005	<0.00001	0.09514	0.0001	0.00792	<0.00001	0.00307	0.09336	0.00238	0.00069	0.01535
Außervillgraten (A)	0.34615	0.06064	0.15677	x	0.9999	0.9999	0.33304	0.3368	0.33581	0.2179	0.09375	0.33769	0.86318	0.39917	0.03861	0.40511	0.94892	0.31343	0.11385	0.01287	0.9999	0.05534	0.79863	0.02297	0.19463	0.52935	0.13385	0.29255	0.20127
Innervillgraten (A)	0.42308	-0.07794	0.12264	-0.14286	x	0.67271	0.33898	0.72389	0.3369	0.53351	0.0994	0.47243	0.63608	0.30908	0.05722	0.297	0.93506	0.33284	0.08841	0.01287	0.9999	0.09078	0.53411	0.02247	0.20246	0.34234	0.3467	0.37382	0.13405
Kartitsch (A)	-0.27778	-0.2015	0.14043	-0.02564	-0.05882	x	0.9999	0.86328	0.65687	0.92931	0.29581	0.88773	0.76487	0.60083	0.77448	0.89456	0.98683	0.95159	0.97832	0.54599	0.95268	0.81853	0.47045	0.53123	0.69765	0.86615	0.72844	0.68676	0.79834
Obertilliach (A)	-0.33333	0.18671	0.43564	0.33333	0.4	-0.27778	x	0.16711	0.66677	0.3569	0.29769	0.42105	0.12474	0.39956	0.52678	0.60489	0.13048	0.22622	0.77299	0.4353	0.10217	0.43758	0.06376	0.4156	0.10296	0.26235	0.23394	0.03614	0.66201
Sillian (A)	0.12574	-0.07125	0.12888	0.00618	-0.07271	-0.14702	0.13169	x	0.44303	0.90783	0.02604	0.94882	0.69726	0.43421	0.0591	0.51609	0.74884	0.57054	0.21038	0.00297	0.85298	0.16553	0.34769	0.01337	0.15315	0.53183	0.50728	0.14296	0.09266
Untertilliach (A)	0.02326	0.02326	0.10139	0.07692	0.15789	-0.2	0.08696	0.00142	x	0.81982	0.09643	0.6926	0.36501	0.29344	0.32096	0.4948	0.35917	0.52767	0.31769	0.10702	0.71577	0.36076	0.14236	0.2273	0.60539	0.87486	0.48985	0.27176	0.60103
Ainet (B)	0.05321	-0.06263	0.1447	0.07996	-0.01182	-0.17026	0.05321	-0.07083	-0.08583	x	0.06178	0.99198	0.53005	0.33264	0.37769	0.76596	0.64459	0.89922	0.54757	0.05247	0.6832	0.47302	0.13434	0.17167	0.51737	0.70924	0.86536	0.48451	0.44847
Amlach (B)	0.09434	0.26189	0.47685	0.44737	0.51073	0.12903	0.14286	0.2527	0.2268	0.19239	x	0.01851	0.01564	0.20127	0.08425	0.20503	0.00802	0.00337	0.19444	0.01247	0.05297	0.06603	0.05732	0.08069	0.20206	0.139	0.0296	0.01455	0.57361
Dölsach (B)	-0.00822	-0.05092	0.14334	0.03166	0.00461	-0.21623	0.04757	-0.06899	-0.11371	-0.10941	0.21435	x	0.5445	0.4358	0.40115	0.70587	0.63746	0.98079	0.46114	0.09474	0.79487	0.61083	0.27364	0.22968	0.65716	0.6929	0.68815	0.45253	0.31413
Gaimberg (B)	0.13438	-0.03392	0.10099	-0.10446	-0.05842	-0.10102	0.14648	-0.03415	0.00452	-0.01496	0.26728	-0.01941	x	0.27562	0.0392	0.33888	0.76458	0.2773	0.20354	0.00931	0.86001	0.04891	0.31472	0.00941	0.09276	0.61647	0.1681	0.07029	0.11068
Hopfgarten i. D. (B)	0.05512	0.03208	0.29456	0.07991	0.09931	-0.25059	0.14591	0.01128	0.12324	0.04	0.34286	-0.03025	0.04011	x	0.21602	0.29344	0.28284	0.24483	0.35798	0.03227	0.74636	0.11633	0.54292	0.10524	0.30769	0.71844	0.25621	0.22701	0.19553
Kals a. G. (B)	-0.0481	0.09966	0.30469	0.20689	0.21177	-0.1209	0.0005	0.09061	0.04893	0.00591	0.12416	0.00029	0.09772	0.07363	x	0.71191	0.0101	0.16246	0.81051	0.8024	0.12098	0.91585	0.04326	0.97743	0.6238	0.47451	0.33403	0.27968	0.56707
Lavant (B)	-0.17483	0.02597	0.32304	0.16201	0.18343	-0.27397	-0.04348	-0.04666	-0.01163	-0.08387	0.18182	-0.09392	0.00638	-0.01299	-0.07101	x	0.19523	0.65528	0.78656	0.47144	0.48183	0.634	0.23265	0.37976	0.30215	0.45896	0.76141	0.24136	0.35888
Leisach (B)	0.1411	-0.0313	0.05757	-0.09981	-0.12483	-0.14185	0.11298	-0.02413	0.00687	-0.01905	0.24617	-0.01943	-0.02972	0.02372	0.10458	0.04356	x	0.30581	0.08554	0.00129	0.98584	0.01673	0.218	0.00079	0.13424	0.55153	0.10583	0.07138	0.1485
Lienz (B)	0.04137	-0.00055	0.11602	0.0386	0.03477	-0.13314	0.05701	-0.01048	-0.00991	-0.03649	0.1686	-0.04279	0.00782	0.03365	0.02038	-0.0327	0.00519	x	0.35076	0.00594	0.70815	0.31274	0.11821	0.05742	0.41461	0.7723	0.31532	0.19463	0.41729
Matrei i. O. (B)	-0.11215	0.0323	0.24712	0.09477	0.15789	-0.15211	-0.08261	0.03343	0.03473	-0.01311	0.07505	-0.00516	0.03405	0.01757	-0.04471	-0.07642	0.04804	0.00391	x	0.30898	0.4454	0.48678	0.14553	0.416	0.26611	0.72052	0.40659	0.11138	0.70775
Nikolsdorf (B)	-0.02471	0.17257	0.35641	0.30522	0.34544	-0.01978	0.02019	0.17989	0.13649	0.09338	0.20753	0.07038	0.13772	0.18014	-0.03538	-0.01144	0.16605	0.07152	0.0146	x	0.00594	0.40976	0.00158	0.55856	0.14038	0.11415	0.04118	0.00495	0.21077
Nußdorf-Debant (B)	0.11786	-0.06713	0.06678	-0.15598	-0.14301	-0.17674	0.156	-0.06092	-0.03277	-0.04124	0.2217	-0.05084	-0.06304	-0.10208	0.06856	-0.00757	-0.0688	-0.02468	0.00217	0.16738	x	0.15137	0.70815	0.04396	0.47203	0.98327	0.27156	0.58024	0.37293
Oberlienz (B)	-0.00077	0.08276	0.2665	0.15889	0.16302	-0.08614	0.01045	0.04368	0.01519	-0.00598	0.10539	-0.02317	0.0778	0.09449	-0.0495	-0.03616	0.08225	0.0064	-0.00487	0.00073	0.04894	x	0.0197	0.96713	0.91634	0.59469	0.19701	0.42382	0.82863
Prägraten a. G. (B)	0.29345	0.06122	0.20565	-0.07692	0.00952	-0.02256	0.33154	0.01027	0.16883	0.07917	0.44737	0.02734	0.01427	-0.04872	0.15554	0.13173	0.03096	0.05403	0.08783	0.28366	-0.08609	0.15469	x	0.00762	0.08524	0.71577	0.10761	0.12989	0.05306
Schlaiten (B)	-0.03113	0.16755	0.34057	0.27108	0.2999	-0.01535	0.03646	0.14303	0.07417	0.04628	0.13909	0.03608	0.14444	0.1546	-0.0699	0.01337	0.1517	0.04707	0.003	-0.01364	0.11555	-0.05579	0.21782	x	0.63875	0.3959	0.0497	0.15791	0.78636
St. Johann i. W. (B)	0.14721	0.1018	0.28647	0.17582	0.18343	-0.09412	0.12042	0.08107	-0.01163	-0.01818	0.17241	-0.04844	0.11341	0.14286	-0.04035	0.06897	0.0659	-0.00014	0.04043	0.07577	0.00653	-0.09744	0.22517	-0.03355	x	0.42649	0.15741	0.85407	0.79646
St. Veit i. D. (B)	0.03511	-0.04391	0.08527	-0.01213	0.03665	-0.1704	0.101	-0.01782	-0.10769	-0.04624	0.17601	-0.0535	-0.03786	-0.08734	-0.00484	-0.02242	-0.01583	-0.03813	-0.04731	0.0821	-0.14867	-0.02277	-0.08602	0.00067	0.01299	x	0.44461	0.74983	0.77062
Thurn (B)	0.02636	-0.0143	0.21361	0.16816	0.09694	-0.16451	0.0831	-0.01846	0.00715	-0.06151	0.21574	-0.04187	0.04271	0.02456	0.01279	-0.09859	0.0466	0.00528	-0.00126	0.09297	0.02195	0.03174	0.11513	0.09253	0.09653	-0.00655	x	0.08564	0.21364
Tristach (B)	0.13828	0.0378	0.17134	0.04202	0.03458	-0.06407	0.15296	0.03733	0.04837	-0.00627	0.18754	-0.00313	0.04788	0.05558	0.01345	0.04051	0.03924	0.00809	0.03995	0.10348	-0.0165	0.00092	0.06844	0.03212	-0.0748	-0.04353	0.05168	x	0.43916
Virgen (B)	-0.0727	0.06482	0.20171	0.16869	0.21611	-0.1392	-0.05901	0.08379	-0.0675	-0.00185	-0.06954	0.02027	0.08567	0.12623	-0.02277	0.03336	0.05198	-0.0003	-0.04701	0.03799	0.01692	-0.05908	0.20904	-0.04467	-0.12181	-0.07018	0.05676	-0.00327	x
upper triangular matrix: P values (10,040 permutations)
lower triangular matrix: pairwise FST values
critical value used to correct for multiple testing [22] ( k = 406 comparisons) at α = 0.05: 0.0076
P values ≤0.0076 are indicated by bold typeface
P values lower than the Bonferroni correction [58] value for α = 0.05 (0.0001) are underlined
